# Supplementary material for: TrexAB, a novel tetracycline resistance determinant in Streptococcus dysgalactiae
Source: Front Cell Infect Microbiol. 2025 Jun 30;15:1583926. doi: 10.3389/fcimb.2025.1583926 (PMC12256430; doi:10.3389/fcimb.2025.1583926)
Supplement: Supplementary file 1 [file Table1.xlsx]

## Sheet: Ark1
Nr	ID	Host of isolatation	Year	Lancefield antigen	Haemolysis-type	emm	MLST	Tet-gene	trexAB	Tetra MIC	GenBank Accession	Alias ID
1	iSDSE_NORM1	Human	2018	C	β	stG62647.0	20	-	-	0.064	ERR10679282
2	iSDSE_NORM2	Human	2018	C	β	stG652.0	569	-	-	0.125	ERR10679284
3	iSDSE_NORM3	Human	2018	C	β	stG485.0	69	tet(O)	+	32	ERR10679290
4	iSDSE_NORM4	Human	2018	G	β	stG643.0	12	tet(O)	-	16	ERR10679292
5	iSDSE_NORM5	Human	2018	G	β	stG6.1	55	-	-	0.064	ERR10679293
6	iSDSE_NORM6	Human	2018	C	β	stC1400.0	34	-	+	4	ERR10679294
7	iSDSE_NORM7	Human	2018	C	β	stG62647.0	20	-	-	0.125	ERR10679296
8	iSDSE_NORM8	Human	2018	C	β	stG652.0	114	-	+	0.5	ERR10679298
9	iSDSE_NORM9	Human	2018	G	β	stC74a.0	17	-	-	0.125	ERR10679299
10	iSDSE_NORM10	Human	2018	C	β	stG652.1	114	-	+	0.5	ERR10679301
11	iSDSE_NORM11	Human	2018	C	β	stG62647.0	20	-	-	0.125	ERR10679303
12	iSDSE_NORM12	Human	2018	G	β	stC74a.0	17	-	-	0.125	ERR10679305
13	iSDSE_NORM13	Human	2018	G	β	stG2078.0	17	-	-	0.125	ERR10679306
14	iSDSE_NORM14	Human	2018	C	β	stG62647.0	20	-	-	0.125	ERR10483665	iSDSE336
15	iSDSE_NORM15	Human	2018	C	β	stG62647.0	20	-	-	0.125	ERR10483743	iSDSE337
16	iSDSE_NORM16	Human	2018	G	β	stG6.4	12	-	-	0.125	ERR10679308
17	iSDSE_NORM17	Human	2018	C	β	stG62647.0	20	-	-	0.125	ERR10679310
18	iSDSE_NORM18	Human	2018	C	β	stG643.1	183	-	-	0.125	ERR10679312
19	iSDSE_NORM19	Human	2018	C	β	stG62647.0	20	-	-	0.064	ERR10679313
20	iSDSE_NORM20	Human	2018	C	β	stC9431.1	13	-	+	0.25	ERR10483666	iSDSE338
21	iSDSE_NORM21	Human	2018	C	β	stG62647.0	20	-	-	0.064	ERR10679314
22	iSDSE_NORM22	Human	2018	G	β	stG10.0	15	tet(M)	-	32	ERR10679315
23	iSDSE_NORM23	Human	2018	G	β	stG6.3	12	-	-	0.064	ERR10488896	iSDSE339
24	iSDSE_NORM24	Human	2018	G	β	stG643.0	73	tet(O)	-	16	ERR10679316
25	iSDSE_NORM25	Human	2018	G	β	stC5345.0	17	-	-	0.125	ERR10488913	iSDSE340
26	iSDSE_NORM26	Human	2018	G	β	stC74a.0	17	-	-	0.125	ERR10488914	iSDSE341
27	iSDSE_NORM27	Human	2018	G	β	stG245.0	29	-	+	2	ERR10483667	iSDSE343
28	iSDSE_NORM28	Human	2018	G	β	stG485.19	17	-	-	0.064	ERR10679317
29	iSDSE_NORM29	Human	2018	G	β	stC74a.0	77	-	+	0.064	ERR10679319
30	iSDSE_NORM30	Human	2018	C	β	stG2574.3	20	-	-	0.125	ERR10679320
31	iSDSE_NORM31	Human	2018	G	β	stG485.0	149	-	+	1	ERR10679322
32	iSDSE_NORM32	Human	2018	G	β	stG6.4	12	-	-	0.125	ERR10679323
33	iSDSE_NORM33	Human	2018	C	β	stG62647.0	20	-	-	0.125	ERR10679324
34	iSDSE_NORM34	Human	2018	G	β	stC74a.0	29	-	+	2	ERR5264270
35	iSDSE_NORM35	Human	2018	G	β	stG2078.0	17	-	-	0.125	ERR5264271
36	iSDSE_NORM36	Human	2018	G	β	stG2574.3	23	tet(M)	+	32	GCA_011379535.1	iSDSE348
37	iSDSE_NORM37	Human	2018	G	β	stG485.0	17	-	-	0.125	ERR5264272
38	iSDSE_NORM38	Human	2018	G	β	stG485.0	30	-	+	0.5	ERR5264273
39	iSDSE_NORM39	Human	2018	G	β	stG485.0	17	-	-	0.064	ERR10679327
40	iSDSE_NORM40	Human	2018	C	β	stG62647.0	20	-	-	0.064	ERR5264274
41	iSDSE_NORM41	Human	2018	G	β	stG643.0	12	-	-	0.064	ERR5264275
42	iSDSE_NORM42	Human	2018	G	β	stG245.0	29	-	+	1	ERR5264276
43	iSDSE_NORM43	Human	2018	G	β	stG245.0	29	-	+	2	ERR10489037	iSDSE350
44	iSDSE_NORM44	Human	2018	G	β	stG643.0	12	tet(O)	-	16	ERR5264277
45	iSDSE_NORM45	Human	2018	G	β	stG480.0	17	-	-	0.125	ERR10679328
46	iSDSE_NORM46	Human	2018	C	β	stG62647.0	20	-	-	0.064	ERR5264278	iSDSE353
47	iSDSE_NORM47	Human	2018	G	β	stG2078.0	17	-	-	0.125	GCA_011327345.1	iSDSE355
48	iSDSE_NORM48	Human	2018	G	β	stC74a.0	17	-	-	0.125	ERR5264279
49	iSDSE_NORM49	Human	2018	C	β	stG62647.0	20	-	-	0.125	ERR5264280
50	iSDSE_NORM50	Human	2018	G	β	stC74a.0	77	-	+	0.5	ERR5264281
51	iSDSE_NORM51	Human	2018	C	β	stG62647.0	20	-	-	0.5	ERR5264282	iSDSE356
52	iSDSE_NORM52	Human	2018	G	β	stG485.0	29	-	+	0.5	ERR5264283
53	iSDSE_NORM53	Human	2018	G	β	stG485.0	17	-	-	0.125	ERR10679329
54	iSDSE_NORM54	Human	2018	G	β	stC5345.0	17	-	-	0.125	ERR5264284
55	iSDSE_NORM55	Human	2018	G	β	stG480.0	8	-	-	0.064	ERR5264285
56	iSDSE_NORM56	Human	2018	G	β	stG480.0	8	-	-	0.064	ERR5264286
57	iSDSE_NORM57	Human	2018	C	β	stG62647.0	20	-	-	0.064	ERR5264287	iSDSE358
58	iSDSE_NORM58	Human	2018	G	β	stC74a.0	17	-	-	0.064	GCA_011379515.1	iSDSE359
59	iSDSE_NORM59	Human	2018	G	β	stG2078.0	17	-	-	0.064	ERR5264288	iSDSE360
60	iSDSE_NORM60	Human	2018	G	β	stG166b.0	29	-	+	2	ERR10679331
61	iSDSE_NORM61	Human	2018	G	β	stG245.0	595	-	+	4	ERR10679333
62	iSDSE_NORM62	Human	2018	G	β	stG245.0	595	-	+	2	ERR10679335
63	iSDSE_NORM63	Human	2018	G	β	stG2078.0	17	-	-	0.125	ERR5264289
64	iSDSE_NORM64	Human	2018	G	β	stG485.0	29	-	+	2	ERR10679337
65	iSDSE_NORM65	Human	2018	G	β	stG840.0	30	-	+	4	ERR10679338
66	iSDSE_NORM66	Human	2018	G	β	stG480.0	8	-	-	0.064	ERR5264290
67	iSDSE_NORM67	Human	2018	G	β	stC74a.0	17	-	-	0.125	ERR5264291
68	iSDSE_NORM68	Human	2018	G	β	stG10.0	15	tet(M)	-	32	ERR5264292
69	iSDSE_NORM69	Human	2018	C	β	stG62647.0	20	-	-	0.064	ERR5264293
70	iSDSE_NORM70	Human	2018	G	β	stC74a.0	29	-	+	2	ERR10679340
71	iSDSE_NORM71	Human	2018	G	β	stG6.0	63	tet(O)	-	16	ERR10679342
72	iSDSE_NORM72	Human	2018	C	β	stG62647.0	602	-	-	0.125	ERR10679344
73	iSDSE_NORM73	Human	2018	G	β	stG6.4	585	-	+	2	ERR10679350
74	iSDSE_NORM74	Human	2018	C	β	stG643.1	183	-	-	0.125	ERR10679351
75	iSDSE_NORM75	Human	2018	G	β	stG6.0	570	-	-	0.125	ERR10483751	iSDSE366
76	iSDSE_NORM76	Human	2018	G	β	stG245.0	595	-	+	0.125	ERR10483759	iSDSE367
77	iSDSE_NORM77	Human	2018	G	β	stG245.0	15	tet(M)	-	32	ERR10679354
78	iSDSE_NORM78	Human	2018	C	β	stG62647.0	20	-	-	0.125	ERR10679356
79	iSDSE_NORM79	Human	2018	C	β	stG62647.0	20	-	-	0.125	ERR10679358
80	iSDSE_NORM80	Human	2018	C	β	stG643.1	183	-	-	0.25	ERR10679360
81	iSDSE_NORM81	Human	2018	G	β	stG245.1	282	-	-	0.125	ERR10679362
82	iSDSE_NORM82	Human	2018	G	β	stG480.0	8	-	-	0.064	ERR10679364
83	iSDSE_NORM83	Human	2018	G	β	stC74a.0	17	-	-	0.125	ERR10679366
84	iSDSE_NORM84	Human	2018	G	β	stG480.0	8	-	-	0.064	ERR10679368
85	iSDSE_NORM85	Human	2018	G	β	stG2078.0	17	-	-	0.125	ERR10679371
86	iSDSE_NORM86	Human	2018	C	β	stG643.1	183	-	-	0.064	ERR10679373
87	iSDSE_NORM87	Human	2018	G	β	stG6.3	12	-	-	0.125	ERR10679375
88	iSDSE_NORM88	Human	2018	G	β	stG10.0	15	tet(M)	-	16	ERR10679377
89	iSDSE_NORM89	Human	2018	G	β	stG652.0	586	-	-	0.064	ERR10679379
90	iSDSE_NORM90	Human	2018	G	β	stG2078.0	17	-	-	0.125	ERR10679381
91	iSDSE_NORM91	Human	2018	G	β	stG485.0	55	-	+	2	ERR10679383
92	iSDSE_NORM92	Human	2018	G	β	stG245.0	29	-	+	2	ERR10679384
93	iSDSE_NORM93	Human	2018	G	β	stG10.0	587	tet(M)	-	32	ERR10679387
94	iSDSE_NORM94	Human	2018	G	β	stG2078.0	17	-	-	0.125	ERR10679389
95	iSDSE_NORM95	Human	2018	G	β	stC74a.0	29	-	+	2	ERR10679391
96	iSDSE_NORM96	Human	2018	C	β	stG652.0	114	tet(M)	+	32	ERR10679393
97	iSDSE_NORM97	Human	2018	C	β	stG62647.0	20	-	-	0.125	ERR10679395
98	iSDSE_NORM98	Human	2018	G	β	stG10.0	15	tet(M)	-	32	ERR10679397
99	iSDSE_NORM99	Human	2018	G	β	stC74a.0	77	-	+	2	ERR10679400
100	iSDSE_NORM100	Human	2018	G	β	stG10.0	15	tet(M)	-	32	ERR10679402
101	iSDSE_NORM101	Human	2018	G	β	stG2078.0	183	-	-	0.125	ERR10679404
102	iSDSE_NORM102	Human	2018	G	β	stG643.0	73	tet(O)	-	32	ERR10679406
103	iSDSE_NORM103	Human	2018	G	β	stG6792.0	4	-	-	0.125	ERR10679408
104	iSDSE_NORM104	Human	2018	G	β	stG2078.0	593	-	-	0.125	ERR10679410
105	iSDSE_NORM105	Human	2018	C	β	stG62647.0	20	-	-	0.125	ERR10679411
106	iSDSE_NORM106	Human	2018	G	β	stC74a.0	29	-	+	2	ERR10679415
107	iSDSE_NORM107	Human	2018	G	β	stC74a.0	77	tet(M)	+	32	ERR10679416
108	iSDSE_NORM108	Human	2018	G	β	stC74a.0	29	-	+	2	ERR10679418
109	iSDSE_NORM109	Human	2018	G	β	stG485.0	55	-	+	2	ERR10679421
110	iSDSE_NORM110	Human	2018	C	β	stG6.3	20	-	-	0.125	ERR10679424
111	iSDSE_NORM111	Human	2018	G	β	stC74a.0	17	-	-	0.125	ERR10679426
112	iSDSE_NORM112	Human	2018	G	β	stG485.0	596	-	-	0.125	ERR10679429
113	iSDSE_NORM113	Human	2018	G	β	stG485.0	17	-	-	0.125	ERR10679430
114	iSDSE_NORM114	Human	2018	G	β	stG6.3	597	-	-	0.125	ERR10488895	iSDSE334
115	iSDSE_NORM115	Human	2018	G	β	stG652.8	594	-	+	1	ERR10489036	iSDSE347
116	iSDSE_NORM116	Human	2018	C	β	emm220.0	571	-	-	0.125	ERR10489039	iSDSE352
117	iSDSE_NORM117	Human	2018	G	β	stC5345.0	17	-	-	0.125	ERR10679432
118	iSDSE_NORM118	Human	2018	G	β	stG2078.0	584	-	-	0.25	ERR10489040	iSDSE361
119	iSDSE_NORM119	Human	2018	G	β	stC5345.0	572	-	-	0.125	ERR10489043	iSDSE364
120	SD_OUS1	Human	2018	G	β	stG643.0	29	-	+	2	ERR10679660
121	SD_OUS2	Human	2018	G	β	stG480.0	8	-	-	0.25	ERR10680229
122	SD_OUS3	Human	2018	C	β	stG62647.0	20	-	-	0.25	ERR10680230
123	SD_OUS4	Human	2018	G	β	stG2078.0	17	-	-	0.25	ERR10680231
124	SD_OUS5	Human	2018	G	β	stG10.0	15	tet(M)	-	32	ERR10680232
125	SD_OUS6	Human	2018	C	β	stG62647.0	20	-	-	0.25	ERR10680233
126	SD_OUS7	Human	2018	G	β	stG652.0	138	-	-	0.25	ERR10680234
127	SD_OUS8	Human	2018	G	β	stC74a.0	17	-	-	0.125	ERR10680235
128	SD_OUS9	Human	2018	G	β	stC74a.0	17	-	-	0.25	ERR10680236
129	SD_OUS10	Human	2018	C	β	stG62647.0	20	-	-	0.25	ERR10680237
130	SD_OUS11	Human	2018	C	β	stG62647.0	20	-	-	0.25	ERR10680238
131	SD_OUS13	Human	2018	C	β	stG62647.0	20	-	-	0.25	ERR10680239
132	SD_OUS14	Human	2018	G	β	stC74a.0	77	-	+	2	ERR10680240
133	SD_OUS15	Human	2018	G	β	stG2078.0	17	-	-	0.25	ERR10680241
134	SD_OUS16	Human	2018	G	β	stG643.0	12	tet(O)	-	32	ERR10680242
135	SD_OUS17	Human	2018	G	β	stC74a.0	29	-	+	4	ERR10680243
136	SD_OUS18	Human	2018	G	β	stC74a.0	29	-	+	4	ERR10680244
137	SD_OUS19	Human	2018	G	β	stG485.0	29	-	+	2	ERR10680245
138	SD_OUS20	Human	2018	C	β	stG62647.0	20	-	-	0.25	ERR10680246
139	SD_OUS21	Human	2018	C	β	stG62647.0	20	-	-	0.25	ERR10680247
140	SD_OUS22	Human	2018	G	β	stC1400.0	66	-	-	0.125	ERR10680248
141	SD_OUS23	Human	2018	G	β	stG245.0	127	tet(M)	-	0.25	ERR10680249
142	SD_OUS31	Human	2018	G	β	stG2078.0	17	-	-	0.125	ERR10680250
143	SD_NORM009	Human	2018	G	β	stG6.23	12	-	-	0.5	ERR10680251
144	SD_NORM035	Human	2018	C	β	stG62647.0	20	-	-	0.25	ERR10680252
145	SD_NORM037	Human	2018	G	β	stG643.0	12	tet(O)	-	32	ERR10680253
146	SD_NORM039	Human	2018	G	β	stG10.0	15	tet(M)	-	32	ERR10680254
147	SD_NORM044	Human	2018	C	β	stG62647.0	20	-	-	0.25	ERR10680255
148	SD_NORM054	Human	2018	C	β	stG643.1	573	-	-	0.125	ERR10680256
149	SD_NORM055	Human	2018	C	β	stG643.1	183	-	-	0.25	ERR10680257
150	SD_NORM056	Human	2018	G	β	stG480.0	8	-	-	0.25	ERR10680258
151	SD_NORM089	Human	2018	G	β	stC74a.0	29	-	+	2	ERR10680259
152	SD_NORM111	Human	2018	G	β	stG166b.0	29	-	+	2	ERR10680260
153	SD_NORM113	Human	2018	G	β	stG643.0	73	tet(O)	-	32	ERR10680261
154	SD_NORM114	Human	2018	C	β	stG5420.0	20	-	-	0.25	ERR10680262
155	SD_NORM115	Human	2018	G	β	stG643.0	588	-	-	0.25	ERR10680263
156	SD_NORM116	Human	2018	G	β	stG6.4	12	-	-	0.25	ERR10680264
157	SD_NORM117	Human	2018	G	β	stG485.0	29	-	+	4	ERR10680265
158	SD_NORM118	Human	2018	C	β	stG653.2	3	-	-	0.125	ERR10680266
159	SD_NORM119	Human	2018	C	β	stG62647.0	20	-	-	16	ERR10680267
160	SD_NORM120	Human	2018	C	β	stG2574.3	20	-	-	0.25	ERR10680268
161	SD_NORM121	Human	2018	C	β	stG652.0	114	-	+	1	ERR10680269
162	SD_NORM122	Human	2018	G	β	stG6.25	585	-	+	4	ERR10680270
163	SD_NORM123	Human	2018	G	β	stC74a.0	29	tet(M)	+	32	ERR10680271
164	SD_NORM124	Human	2018	C	β	stG62647.0	20	-	-	0.25	ERR10680272
165	SD_NORM133	Human	2018	G	β	stG6.3	12	-	-	0.25	ERR10680273
166	SD_NORM134	Human	2018	G	β	stG485.0	583	-	-	0.125	ERR10680274
167	SD_NORM135	Human	2018	G	β	stG485.0	55	-	+	4	ERR10680275
168	SD_NORM136	Human	2018	G	β	stC74a.0	17	-	-	0.25	ERR10680276
169	SD_NORM137	Human	2018	G	β	stG643.0	12	-	-	0.125	ERR10680277
170	SD_NORM138	Human	2018	G	β	stG480.0	8	-	-	0.125	ERR10680278
171	SD_NORM139	Human	2018	G	β	stC74a.0	29	-	+	2	ERR10680279
172	SD_NORM140	Human	2018	G	β	stC74a.0	29	-	+	2	ERR10680280
173	SD_NORM141	Human	2018	G	β	stG480.0	574	-	-	0.125	ERR10680281
174	SD_NORM142	Human	2018	G	β	stC74a.0	29	-	+	2	ERR10680282
175	SD_NORM144	Human	2018	G	β	stG485.0	603	tet(M)	+	64	ERR10680283
176	SD_NORM145	Human	2018	G	β	stG485.0	17	-	-	0.125	ERR10680284
177	SD_NORM146	Human	2018	G	β	stG652.0	138	-	-	0.125	ERR10680285
178	SD_NORM147	Human	2018	C	β	stG62647.0	20	-	-	0.125	ERR10680286
179	SD_NORM148	Human	2018	G	β	stG166b.0	25	-	-	0.125	ERR10680287
180	SD_NORM156	Human	2018	C	β	stG62647.0	20	-	-	0.125	ERR10680288
181	SD_NORM166	Human	2018	G	β	stG840.0	17	-	-	0.25	ERR10680289
182	SD_NORM167	Human	2018	C	β	stG62647.0	20	-	-	0.125	ERR10680290
183	SD_NORM168	Human	2018	G	β	stG245.1	282	-	-	0.25	ERR10680291
184	SD_NORM169	Human	2018	G	β	stG166b.0	25	-	-	0.25	ERR10680292
185	SD_NORM170	Human	2018	G	β	stC74a.0	77	-	+	2	ERR10680293
186	SD_NORM171	Human	2018	C	β	stG62647.0	20	-	-	0.125	ERR10680294
187	SD_NORM172	Human	2018	G	β	stG643.0	8	tet(W)	-	4	ERR10680295
188	SD_NORM173	Human	2018	G	β	stG652.0	138	tet(M)	-	32	ERR10680296
189	SD_NORM174	Human	2018	G	β	stG245.0	29	-	+	4	ERR10680297
190	SD_NORM175	Human	2018	C	β	stG62647.0	20	-	-	0.125	ERR10680298
191	SD_NORM176	Human	2018	C	β	stG62647.0	20	-	-	0.25	ERR10680299
192	SD_NORM177	Human	2018	G	β	stG485.0	29	-	+	2	ERR10680300
193	SD_NORM178	Human	2018	G	β	stG166b.0	25	-	-	0.25	ERR10680301
194	SD_NORM179	Human	2018	G	β	stG6.0	63	-	-	0.25	ERR10680302
195	SD_NORM180	Human	2018	G	β	stG485.0	325	tet(M)	+	32	ERR10680303
196	SD_NORM181	Human	2018	G	β	stG485.0	55	-	+	1	ERR10680304
197	SD_NORM182	Human	2018	C	β	stG652.0	591	-	+	0.5	ERR10680305
198	SD_NORM183	Human	2018	G	β	stG10.0	15	tet(M)	-	32	ERR10680306
199	SD_NORM185	Human	2018	G	β	stG6.3	12	-	-	0.125	ERR10680307
200	SD_NORM186	Human	2018	C	β	stG6.25	575	-	-	0.125	ERR10680308
201	SD_NORM187	Human	2018	G	β	stG10.0	576	tet(M)	-	32	ERR10680309
202	SD_NORM189	Human	2018	G	β	stC74a.0	8	-	-	0.125	ERR10680310
203	SD_NORM190	Human	2018	G	β	stG480.0	17	-	-	0.25	ERR10680311
204	SD_NORM191	Human	2018	C	β	stG62647.0	20	-	-	0.125	ERR10680312
205	SD_NORM192	Human	2018	C	β	stG652.8	598	tet(M)	-	32	ERR10680313
206	SD_NORM193	Human	2018	G	β	stC74a.0	29	tet(M)	+	32	ERR10680314
207	SD_NORM194	Human	2018	C	β	stG62647.0	20	-	-	0.25	ERR10680315
208	SD_NORM195	Human	2018	G	β	stG485.0	17	-	-	4	ERR10680316
209	SD_NORM196	Human	2018	G	β	stG485.0	29	-	+	2	ERR10680317
210	SD_NORM197	Human	2018	G	β	stG485.0	325	tet(M)	+	32	ERR10680318
211	SD_NORM198	Human	2018	G	β	stG652.0	138	-	-	0.125	ERR10680319
212	SD_NORM199	Human	2018	G	β	stC6979.0	54	-	+	2	ERR10680320
213	SD_NORM200	Human	2018	C	β	stG62647.0	20	-	-	0.25	ERR10680321
214	SD_NORM201	Human	2018	G	β	stC74a.0	29	-	+	2	ERR10680322
215	SD_NORM202	Human	2018	C	β	stG62647.0	20	-	-	0.125	ERR10680323
216	SD_NORM203	Human	2018	G	β	stG10.0	15	tet(M)	-	32	ERR10680324
217	SD_NORM204	Human	2018	G	β	stG485.0	592	-	-	0.125	ERR10680325
218	SD_NORM205	Human	2018	G	β	stG10.0	333	tet(M)	-	32	ERR10680326
219	SD_NORM206	Human	2018	G	β	stG643.0	12	tet(O)	-	16	ERR10680327
220	SD_NORM207	Human	2018	C	β	stG62647.0	20	-	-	0.25	ERR10680328
221	SD_NORM208	Human	2018	G	β	stG6792.0	8	-	-	0.125	ERR10680329
222	SD_NORM209	Human	2018	G	β	stG6.0	63	-	-	0.125	ERR10680330
223	SD_NORM210	Human	2018	G	β	stG652.0	138	-	-	0.125	ERR10680331
224	SD_NORM211	Human	2018	G	β	stG485.0	604	tet(M)	-	64	ERR10680332
225	SD_NORM212	Human	2018	C	β	stG62647.0	20	-	-	0.25	ERR10680333
226	SD_NORM213	Human	2018	G	β	stG6.3	589	-		0.125	ERR10680334
227	SD_NORM214	Human	2018	G	β	stG4222.0	17	-	-	0.125	ERR10680335
228	SD_NORM215	Human	2018	G	β	stG2078.0	17	-	-	0.25	ERR10680336
229	SD_NORM216	Human	2018	C	β	stG485.0	69	tet(O)	+	32	ERR10680337
230	SD_NORM217	Human	2018	G	β	stG6792.3	17	-	-	0.125	ERR10680338
231	SD_NORM218	Human	2018	G	β	stG652.0	138	-	-	0.125	ERR10680339
232	SD_NORM219	Human	2018	G	β	stG840.0	17	-	-	0.25	ERR10680340
233	SD_NORM220	Human	2018	C	β	stG62647.0	20	-	-	0.25	ERR10680341
234	SD_NORM221	Human	2018	C	β	stG62647.0	20	-	-	0.25	ERR10680342
235	SD_NORM222	Human	2018	G	β	stG2078.0	17	-	-	0.125	ERR10680343
236	SD_NORM223	Human	2018	C	β	stG62647.0	20	-	-	0.25	ERR10680344
237	SD_NORM224	Human	2018	C	β	stG652.0	114	-	+	1	ERR10680345
238	SD_NORM225	Human	2018	G	β	stG6.0	63	-	-	0.125	ERR10680346
239	SD_NORM226	Human	2018	C	β	stG62647.0	20	-	-	0.125	ERR10680347
240	SD_NORM227	Human	2018	G	β	stG485.0	17	-	-	0.125	ERR10680348
241	SD_NORM228	Human	2018	C	β	stG643.1	183	-	-	0.125	ERR10680349
242	SD_NORM229	Human	2018	G	β	stG485.0	17	-	-	0.25	ERR10680350
243	SD_NORM230	Human	2018	G	β	stG6.0	146	-	-	0.125	ERR10680351
244	SD_NORM231	Human	2018	G	β	stG643.0	12	tet(O)	-	32	ERR10680352
245	SD_NORM232	Human	2018	G	β	stG485.0	29	-	+	2	ERR10680353
246	SD_NORM233	Human	2018	G	β	stG840.0	30	tet (T)	+	32	ERR10680354
247	SD_NORM234	Human	2018	G	β	stG2078.0	577	tet(M)	+	16	ERR10680355
248	SD_NORM235	Human	2018	G	β	stG2078.13	17	-	-	0.25	ERR10680356
249	SD_NORM236	Human	2018	G	β	stG6.23	12	-	-	0.125	ERR10680357
250	SD_NORM237	Human	2018	G	β	stG245.1	282	-	-	0.25	ERR10680358
251	SD_NORM238	Human	2018	G	β	stG485.0	17	-	-	0.25	ERR10680359
252	SD_NORM254	Human	2018	C	β	stG62647.0	20	-	-	0.25	ERR10680360
253	SD_NORM274	Human	2018	G	β	stG6.24	52	tet(M)	-	32	ERR10680361
254	SD_NORM275	Human	2018	G	β	stG485.0	29	-	+	2	ERR10680362
255	SD_NORM276	Human	2018	C	β	stG485.0	69	tet(O)	+	32	ERR10680363
256	SD_NORM277	Human	2018	G	β	stG480.0	8	-	-	0.25	ERR10680364
257	SD_NORM278	Human	2018	C	β	stG652.0	114	-	+	1	ERR10680365
258	SD_NORM279	Human	2018	G	β	stG6792.3	17	-	-	0.125	ERR10680366
259	SD_NORM280	Human	2018	C	β	stG62647.0	599	-	-	0.125	ERR10680367
260	SD_NORM281	Human	2018	G	β	stG6.4	12	-	-	0.125	ERR10680368
261	SD_NORM282	Human	2018	G	β	stG643.0	73	tet(O)	-	32	ERR10680369
262	SD_NORM288	Human	2018	G	β	stG10.0	15	tet(M)	-	16	ERR10680370
263	SD_NORM292	Human	2018	C	β	stG62647.0	20	-	-	0.125	ERR10684066
264	SD_NORM293	Human	2018	G	β	stG485.0	29	-	+	2	ERR10680371
265	SD_NORM296	Human	2018	G	β	stG643.0	12	tet(O)	-	8	ERR10680372
266	SD_NORM301	Human	2018	G	β	stG6.25	55	-	-	0.125	ERR10680373
267	SD_NORM302	Human	2018	G	β	stG643.0	73	tet(O)	-	32	ERR10680374
268	SD_N2019-10	Human	2018	G	β	stG652.21	138	tet(M)	-	16	ERR10680375
269	SD_N2019-11	Human	2018	G	β	stG480.2	8	-	-	0.064	ERR10680376
270	SD_N2019-12	Human	2018	C	β	stG62647.0	20	-	-	0.064	ERR10680377
271	SD_N2019-13	Human	2018	C	β	stG62647.0	20	-	-	0.064	ERR10680378
272	SD_N2019-19	Human	2018	C	β	stG62647.0	20	-	-	0.125	ERR10680379
273	SD_N2019-21	Human	2018	G	β	stG6.24	63	-	-	0.064	ERR10680380
274	SD_N2019-22	Human	2018	G	β	stG485.0	17	-	-	0.125	ERR10680381
275	SDvet8	Swine	2018	C	β	ND	535	-	+	1	ERR12834032
276	SDvet9	Dog	2018	C	β	stC9431.0	13	-	+	0.5	ERR5264303
277	SDvet10	Swine	2018	C	β	ND	234	-	+	0.5	ERR5985355
278	SDvet13	Swine	2018	C	β	stL2764.0	590	-	+	1	ERR5264295
279	SDvet14	Dog	2018	C	β	stC9431.0	13	-	+	0.5	ERR5985356
280	SDvet15	Dog	2018	C	β	stC9431.0	578	-	+	0.5	ERR5985357
281	SDvet16	Swine	2018	C	β	stL2764.0	338	-	trunc	0.125	ERR5264296
282	SDvet19	Swine	2018	C	β	ND	535	-	+	1	ERR5985358
283	SDvet20	Bovine	2018	C	β	stL2764.0	580	-	trunc	0.125	ERR12834033
284	SDvet21	Swine	2018	C	β	ND	397	-	+	1	ERR5985359
285	SDvet22	Horse	2018	C	β	stC12.0	202	-	+	0.5	ERR5264297
286	SDvet23	Horse	2018	C	β	stC12.0	202	-	+	0.5	ERR5985360
287	SDvet24	Horse	2018	C	β	stC9.0	201	-	+	1	ERR12862533
288	SDvet25	Ovine	2018	C	β	stL2764.0	580	-	trunc	0.125	ERR5264298
289	SDvet26	Dog	2018	C	β	stC9431.0	13	-	trunc	0.064	ERR5985361
290	SDvet27	Dog	2018	C	β	stL1929.4	143	-	trunc	0.064	ERR12834034
291	SDvet28	Dog	2018	C	β	stG62647.0	20	-	-	0.125	ERR12834035
292	SDvet29	Swine	2018	L	β	stL2764.0	630	-	+	1	ERR12834036
293	SDvet30	Horse	2018	C	β	stC37.1	579	tet(M)	+	8	ERR12834037
294	SDvet31	Dog	2018	C	β	stL1929.4	143	-	trunc	0.064	ERR12834038
295	SDvet32	Dog	2018	C	β	stL2764.0	580	-	trunc	0.125	ERR12834039
296	SDvet33	Dog	2018	C	β	stL1929.1	582	tet(O)	+	2	ERR5264299
297	SDvet34	Dog	2018	C	β	stC9431.0	13	-	+	0.25	ERR12834040
298	SDvet44	Swine	2018	C	β	stL2764.0	590	-	+	2	ERR12834041
299	SDvet45	Dog	2018	C	β	stC9431.0	13	-	+	0.5	ERR12834042
300	SDvet46	Dog	2018	G	β	stG166b.0	25	-	-	0.064	ERR12834043
301	SDvet47	Dog	2018	G	β	stG6.3	12	-	-	0.125	ERR12834044
302	SDvet48	Dog	2019	G	β	stG6.0	63	tet(M)	-	8	ERR12834045
303	SDvet49	Dog	2018	C	β	stC9431.0	13	-	+	0.5	ERR12834046
304	SDvet51	Horse	2019	C	β	stL1.1	201	-	+	0.5	ERR12834047
305	SDvet52	Dog	2019	C	β	stC9431.0	13	-	+	0.5	ERR12834048
306	SDvet54	Horse	2019	C	β	stC18.0	223	-	+	1	ERR12834049
307	SDvet55	Horse	2019	C	β	stC19.0	199	-	+	0.5	ERR5264301
308	SDvet56	Horse	2019	C	β	stC20.0	600	-	+	0.5	ERR12834050
309	SDvet57	Horse	2019	C	β	stC20.0	600	-	+	0.5	ERR12834051
310	SDvet59	Dog	2018	C	β	stC9431.0	13	-	+	0.5	ERR5264302
311	SDvet61	Swine	2018	C	β	stL2794.3	397	-	+	2	ERR12834052
312	SDvet62	Dog	2019	C	β	stC9431.0	13	-	+	0.25	ERR12834053
313	SDvet63	Horse	2019	C	β	stC1.0	581	-	+	1	ERR12834054
314	SDvet64	Horse	2019	C	β	stC13.0	201	-	+	0.5	ERR12834055
315	SDvet65	Horse	2019	C	β	stC13.0	201	-	+	0.5	ERR12834056
316	SDvet66	Horse	2019	C	β	stC37.1	579	tet(M)	+	8	ERR12834057
317	SDvet67	Horse	2019	C	β	stL2764.3	633	-	+	0.5	ERR12834058
318	SDvet68	Swine	2019	C	β	stL2764.0	397	-	+	2	ERR12834059
319	SDvet69	Swine	2019	C	β	stL2764.0	580	-	trunc	0.125	ERR12834060
320	SDvet70	Dog	2019	G	β	stG6.18	29	-	+	2	ERR12834061
321	SDvet71	Horse	2019	C	β	stC18.0	223	-	+	2	ERR12834062
322	SDvet72	Dog	2019	C	β	stL1929.0	143	-	+	0.5	ERR12834063
323	SDvet75	Horse	2019	C	β	emm229.1	199	tet(M)	+	8	ERR12834064
324	SDvet76	Swine	2019	C	β	ND	234	tet(O)	+	8	ERR12834065
325	SDSD1	Bovine	2019	C	α		453	-	+	1	ERR5260656	Stdys031
326	SDSD3	Bovine	2019	C	α		453	-	+	1	ERR5260657	Stdys032
327	SDSD4	Bovine	2019	C	α		532	-	+	0.5	ERR5260642	Stdys017
328	SDSD5	Bovine	2019	C	α		306	-	+	0.5	ERR5260658	Stdys033
329	SDSD6	Bovine	2019	C	α		453	-	+	1	ERR12834066
330	SDSD7	Bovine	2019	C	α		306	-	+	0.5	ERR12834067
331	SDSD9	Bovine	2019	C	α		632	-	+	1	ERR12834068
332	SDSD10	Bovine	2019	C	α		453	-	+	1	ERR12834069
333	SDSD11	Bovine	2019	C	α		453	-	+	1	ERR5260659	Stdys034
334	SDSD12	Bovine	2019	C	α		306	-	+	0.5	ERR5260660	Stdys035
335	SDSD13	Bovine	2019	C	α		453	-	+	2	ERR12834070
336	SDSD14	Bovine	2019	C	α		301	-	+	2	ERR12834071
337	SDSD15	Bovine	2019	C	α		531	-	+	2	ERR5260661	Stdys036
338	SDSD16	Bovine	2019	C	α		629	-	+	2	ERR12834072
339	SDSD17	Bovine	2019	C	α		306	-	+	1	ERR5260643	Stdys018
340	SDSD18	Bovine	2019	C	α		453	-	+	1	ERR5260644	Stdys019
341	SDSD19	Bovine	2019	C	α		453	-	+	2	ERR12834073
342	SDSD23	Bovine	2019	C	α		453	-	+	1	ERR5260645	Stdys020
343	SDSD24	Bovine	2019	C	α		301	-	+	2	ERR5260646	Stdys021
344	SDSD25	Bovine	2019	C	α		531	-	+	1	ERR12834074
345	SDSD26	Bovine	2019	C	α		531	-	+	1	ERR5260647	Stdys022
346	SDSD27	Bovine	2019	C	α		453	-	+	2	ERR5260662	Stdys037
347	SDSD28	Bovine	2019	C	α		301	-	+	1	ERR12834075
348	SDSD29	Bovine	2019	C	α		453	-	+	1	ERR5260648	Stdys023
349	SDSD30	Bovine	2019	C	α		453	-	+	0.5	ERR5260663	Stdys038
350	SDSD31	Bovine	2019	C	α		306	-	+	0.5	ERR12834076
351	SDSD32	Bovine	2019	C	α		453	-	+	1	ERR5260664	Stdys039
352	SDSD33	Bovine	2019	C	α		453	-	+	1	ERR5260665	Stdys040
353	SDSD34	Bovine	2019	C	α		532	-	+	1	ERR12834077
354	SDSD35	Bovine	2019	C	α		302	-	+	2	ERR5260666	Stdys041
355	SDSD36	Bovine	2019	C	α		453	-	+	2	ERR12834078
356	SDSD37	Bovine	2019	C	α		453	-	+	2	ERR12834079
357	SDSD38	Bovine	2019	C	α		453	-	+	2	ERR12834080
358	SDSD40	Bovine	2019	C	α		301	-	+	2	ERR5260667	Stdys042
359	SDSD41	Bovine	2019	C	α		453	-	+	2	ERR12834081
360	SDSD43	Bovine	2019	C	α		453	-	+	2	ERR12834082
361	SDSD44	Bovine	2019	C	α		306	-	+	1	ERR12834083
362	SDSD45	Bovine	2019	C	α		531	-	+	1	ERR5260668	Stdys043
363	SDSD46	Bovine	2019	C	α		454	-	+	2	ERR12834084
364	SDSD47	Bovine	2019	C	α		453	-	+	2	ERR12834085
365	SDSD48	Bovine	2019	C	α		453	-	+	1	ERR12834086
366	SDSD49	Bovine	2019	C	α		301	-	+	2	ERR12834087
367	SDSD50	Bovine	2019	C	α		302	-	+	1	ERR12834088
368	SDSD51	Bovine	2019	C	α		531	-	+	2	ERR12834089
369	SDSD52	Bovine	2019	C	α		529	-	+	2	ERR12834090
370	SDSD53	Bovine	2019	C	α		453	-	+	2	ERR12834091
371	SDSD54	Bovine	2019	C	α		453	-	+	2	ERR12834092
372	SDSD56	Bovine	2019	C	α		453	-	+	2	ERR12834093
373	SDSD57	Bovine	2019	C	α		632	-	+	2	ERR12834094
374	SDSD58	Bovine	2019	C	α		301	-	+	2	ERR12834095
375	SDSD59	Bovine	2019	C	α		453	-	+	1	ERR12834096
376	SDSD60	Bovine	2019	C	α		306	-	+	0.5	ERR12834097
377	SDSD61	Bovine	2019	C	α		453	-	+	2	ERR12834098
378	SDSD62	Bovine	2019	C	α		531	-	+	1	ERR12834099
379	SDSD63	Bovine	2019	C	α		453	-	+	0.5	ERR12834100
380	SDSD64	Bovine	2019	C	α		453	-	+	1	ERR12834101
381	SDSD65	Bovine	2019	C	α		531	-	+	1	ERR12834102
382	SDSD66	Bovine	2019	C	α		453	-	+	1	ERR12834103
383	SDSD67	Bovine	2019	C	α		453	-	+	1	ERR12834104
384	SDSD68	Bovine	2019	C	α		531	-	+	2	ERR12834105
385	SDSD69	Bovine	2019	C	α		453	-	+	2	ERR12834106
386	SDSD70	Bovine	2019	C	α		532	-	+	2	ERR12834107
387	SDSD71	Bovine	2019	C	α		460	-	+	2	ERR12834108
388	SDSD72	Bovine	2019	C	α		632	-	+	1	ERR12834109
389	SDSD73	Bovine	2019	C	α		454	-	+	2	ERR12834110
390	SDSD74	Bovine	2019	C	α		306	-	+	1	ERR12834111
391	SDSD75	Bovine	2019	C	α		453	-	+	1	ERR12834112
392	SDSD76	Bovine	2019	C	α		302	-	+	1	ERR12834113
393	SDSD77	Bovine	2019	C	α		460	-	+	1	ERR12834114
394	SDSD78	Bovine	2019	C	α		453	-	+	2	ERR12834115
395	SDSD79	Bovine	2019	C	α		453	-	+	2	ERR12834116
396	SDSD80	Bovine	2019	C	α		524	-	+	2	ERR5260675	Stdys050
397	SDSD81	Bovine	2019	C	α		306	-	+	1	ERR5260641	Stdys015
398	SDSD87	Ovine	2019	C	α		454	-	+	1	ERR5260654	Stdys029
399	SDSD88	Ovine	2019	C	α		454	-	+	1	ERR5260650	Stdys025
400	SDSD89	Ovine	2019	C	α		531	-	+	1	ERR5260632	Stdys004
401	SDSD90	Ovine	2019	C	α		454	-	+	2	ERR5260634	Stdys006
402	SDSD91	Ovine	2019	C	α		306	-	+	1	ERR5260684	Stdys059
403	SDSD92	Ovine	2019	C	α		454	-	+	2	ERR5260651	Stdys026
404	SDSD93	Ovine	2019	C	α		531	-	+	1	ERR5260639	Stdys011
405	SDSD94	Ovine	2019	C	α		454	-	+	2	ERR5260637	Stdys009
406	SDSD95	Ovine	2019	C	α		298	-	+	0.5	ERR5260652	Stdys027
407	SDSD96	Ovine	2019	C	α		531	-	+	1	ERR5260676	Stdys051
